# Supplementary material for: CXCR4 Signaling Has a CXCL12-Independent Essential Role in Murine MLL-AF9-Driven Acute Myeloid Leukemia
Source: Cell Rep. Author manuscript; Available in PMC 2021 May 10. (PMC8109054; doi:10.1016/j.celrep.2020.107684)
Supplement: Supplementary Table 3 [file NIHMS1693424-supplement-Supplementary_Table_3.xlsx]

## Sheet: Table S3
Table S3. sgRNA sequences designed for the selected genes in the screen (Related to STAR methods)
sgRNA_ID	sgRNA_sequence
Csf2ra_a	CGTCACCGTGACGTTCCCCG
Csf2ra_b	GTGTGATGACGTCATCCCCG
Csf2ra_c	GGGCCTGCGACACCGCCGCG
Csf2ra_d	TCATCCTCCTGAACCAGCAG
Csf2ra_e	AACCAGCAGCGGCAACCGAA
Ncam1_a	CCTTGAAGTTGATTTCCCCG
Ncam1_b	CCAGGATCCTGCCCTCACAG
Ncam1_c	GATGTCATTCTGAAAAAAGA
Ncam1_d	ACCATCATCTGGAAACACAA
Ncam1_e	GTTGGCGTTGTAGATGGTGA
Gpr97_a	ATTGATCCAGAACATCAGCA
Gpr97_b	GCAGGTTCCCCACGTCACAG
Gpr97_c	TCAGCAGCAGAAAGAACAGG
Gpr97_d	AGGAGACCACGGAAGAGCCG
Gpr97_e	CCACGCTCAAACCCACCATG
Itgb5_a	TCAGGTAGTACAGGTCTACA
Itgb5_b	CAGAGTCGACAGCTTCAACG
Itgb5_c	CGAGGAAGTGAGGAAGCAGA
Itgb5_d	TGTAGACCTGTACTACCTGA
Itgb5_e	GAGCGGCGCGCATCATGCCG
P2rx1_a	CAGCCTCATGAAGAAGAGCA
P2rx1_b	AGTGTGTCAGTGAAACTCAA
P2rx1_c	GCTGGTACGAAACAAGAAGG
P2rx1_d	TCTTTGAGTATGACACTCCC
P2rx1_e	CGTAGACCAGAACCACCAAC
Itgb2_a	ATTCAATGTGACTTTCCGGC
Itgb2_b	CCTGGGGTCCATGATATCAT
Itgb2_c	TGTACATGTTATCCTCCAGG
Itgb2_d	TTTGTGTGCCAGCTGACCCA
Itgb2_e	GTTTGCCATCACCAGCAAAG
Fcer1g_a	TCCAGGATATAGCAGAGCTG
Fcer1g_b	GCAGAGCTGCGGCTCTCCCA
Fcer1g_c	ACTCCAGATCCAGGTCCGAA
Fcer1g_d	GGCTGGCTATAGCTGCCTTT
Fcer1g_e	CTTGAGTCGACAGTAGAGTA
Emr1_a	GATCCATTTGAAAGTCAGGG
Emr1_b	GGTCGCTTGCTCCAGCACGA
Emr1_c	CAGAATCCAGTCTTTCCCAG
Emr1_d	GCTGAATTTCAAAGACCTAG
Emr1_e	CAGCAATGCCAAGCAGTGCA
Il31ra_a	TGAAAGCCTGAAGTCCTGTG
Il31ra_b	TCAACACTGCAGATGTCTGG
Il31ra_c	GTTGAAGTACAAGCTCAAAA
Il31ra_d	AAGCAGTTCATACTGCTGGG
Il31ra_e	GCTTGTCAATGAGATCCGCG
Ifngr1_a	GGTATTCCCAGCATACGACA
Ifngr1_b	GGCTCGGAGAGATTACCCGA
Ifngr1_c	GTTGTGAATGGAGAGAGCCA
Ifngr1_d	GATCCTACATACGAAACATA
Ifngr1_e	GGAGCTGTCACTGTGGACAG
Cd33_a	CCTGCACACAGCAAGAACAG
Cd33_b	CTAGTGCAGAAGGCAACACA
Cd33_c	CTGAGGTGTGAACGTCAGCA
Cd33_d	CTCCTGACATTATAATCCCG
Cd33_e	GAGGGGTAGAAAACACTGCA
Csf2rb2_a	GGACACCTCATACTGCGCCA
Csf2rb2_b	GGGGCGATAGAAGAGCCCAA
Csf2rb2_c	GCAGGAAATGATCCCCAGAG
Csf2rb2_d	CACATCTTCTGGGCACACAG
Csf2rb2_e	GCAGACACAGAGGATGCCCA
Tlr1_a	GTAGCAAGAGAAGTGGTGGA
Tlr1_b	TCTAAAGTAGTTGTTTGCAA
Tlr1_c	CACAGCATCCTCACATACCA
Tlr1_d	GCTCTGGAAGAAATCCTCAG
Tlr1_e	AAGTGTGTGCTTGAAGACCA
Paqr7_a	GGCATAGTAGAAGTGTGCCA
Paqr7_b	TACGGCTTCCAGAAAAGTGG
Paqr7_c	TGTGCCGCTGAAACAGTGTG
Paqr7_d	GCCAAGACGATGAAGAAGAG
Paqr7_e	GCTGCGGCTGATCGGCTTGG
Adipor1_a	GCTGGAGGAGAAGGGCAAGC
Adipor1_b	GGAAGAGCCAGGAGAAACTG
Adipor1_c	TCTACTGCTCCCCACAGCCG
Adipor1_d	ATGGAGAGGTAGATGAGCCG
Adipor1_e	GGTTTGCCACTCCCAAGCAC
Cadm1_a	GCGAGTGCTGTGCTGCCGAG
Cadm1_b	GCTGTTGCTCCTTTCGGCCG
Cadm1_c	GTTCCCTTTGAACCACCTGA
Cadm1_d	GAGCGGATCCCAGTGTGCGG
Cadm1_e	ATATCGATCATCAAGTTACG
Plxnd1_a	GCTGTCTTCGAGAGGCCCCA
Plxnd1_b	GCGCGCATCTGCCTGCCCCG
Plxnd1_c	GCGTCGCCACCCGCGCCGCG
Plxnd1_d	TAGTTGTCCGTGAGGCGCCG
Plxnd1_e	GTTCACTGCCGCCAAGTACA
Lrp4_a	CTATTGACTACGGCTCTCAG
Lrp4_b	ATAGTGCCAACAAGTTTACG
Lrp4_c	GTACCTGTATCCCCGCCCAG
Lrp4_d	GTAGCAGCGTGTACTCGGAG
Lrp4_e	TGTCACAGTGGAAGTCCAGA
Cd97_a	GCCCGGCTTCAGCTCGGAGA
Cd97_b	TGAGTTGATAGGGCACCACT
Cd97_c	TCAGAAGAGAGGACACCCAA
Cd97_d	CCATGTGTAAGAACTCAGAG
Cd97_e	GTAACTGTGTGGATCCTGGA
Crlf2_a	GCAGCCCCGCCCTCGCCGCG
Crlf2_b	GCTGCCGCCGCAAGGAGCCG
Crlf2_c	TTCCGGGTGCATCCTCCCCG
Crlf2_d	GCTGCTCTGGACACCAGACG
Crlf2_e	CCCACACCACTCACGCCAGG
Cd44_a	CATGGAATACACCTGCGTAG
Cd44_b	ATAGATGACGATGTCAGCAG
Cd44_c	GCACATCCACATCAGCAGAT
Cd44_d	GAGTCATCCTGATCTCCAGT
Cd44_e	TGTACAGTCTTCTTCAGGAG
4632428N05Rik_a	CTATCACTAGACAGCAGTAG
4632428N05Rik_b	TTGCAGCACCTTCAGCACCA
4632428N05Rik_c	GGGTGATAGAGAAGTTACCG
4632428N05Rik_d	GAGCTAGCTTCTGACCACCA
4632428N05Rik_e	AAAACCACCACCCAGAACAA
Cd79b_a	GTAGCAGTGAAACTTCACCA
Cd79b_b	CGAGGTTTGCAGCCAAAAAG
Cd79b_c	TGACCTGGTTCCGAAAGCGA
Cd79b_d	GCTGCCAGATCTGGGAACAA
Cd79b_e	GCAGCAGGAACAACAGCCAG
Olr1_a	AGAGTTTGCAGCTCTCTGCA
Olr1_b	TCACTGACAACACCAGGCAG
Olr1_c	TGACCAGAGTCATAGCAGCA
Olr1_d	AGAGTTTGCAGCTCTTTGCA
Olr1_e	GTTCCATTCTCCCATAGCCA
App_a	CGGCATCGACAAGTTCCGAG
App_b	CGGAACTTGTCGATGCCGCA
App_c	CATCTTGCAGTACTGCCAAG
App_d	GATTGGTACCTCTTTGGCGA
App_e	TGAACTGCAGATCACAAACG
Ccr1_a	TGAACACTAGAGAATACAGG
Ccr1_b	AACACTAGAGAATACAGGGG
Ccr1_c	AGTTGGTCCACAGAGAGGAA
Ccr1_d	GCATGAGCACCAGAATCACT
Ccr1_e	CATGGAAGCTAAGATGGCTA
Il10rb_a	ATGGCTTACTGTCTTCCACG
Il10rb_b	ATTCATTCTGACCTTCTCAG
Il10rb_c	AGAGAAGTCGCACTGAGTCG
Il10rb_d	GATTCTATCTGCATCTCAGG
Il10rb_e	GGAGGAAGAGGAAGACCACC
Gpr172b_a	GCACATGCAGGCACTCAAGG
Gpr172b_b	GGCCTCTCTGTGGAACCACG
Gpr172b_c	CGAGCAAGTCCCCATCCGAG
Gpr172b_d	TTAATGGGAGACACCTCGAT
Gpr172b_e	GGTTCCACAGAGAGGCCAGT
Aplp2_a	GGTTCTTCAGTACTGCCAGG
Aplp2_b	TGGTACTTCGACCTCTCCAA
Aplp2_c	GCTTCAGTAGGAAATTCACT
Aplp2_d	GAGAGGTCGAAGTACCAACG
Aplp2_e	TATTGATAGTTGGTGCCGAA
Sort1_a	TGTTATATAGACCCCACGGA
Sort1_b	GCAGCGATGGAGCGGCCCCG
Sort1_c	GCTTGGCGATGAAGTCCGGG
Sort1_d	ATGCATGTAGATGAACCTGG
Sort1_e	CTAACAGCGGAGGTGTCCGG
Clec4b1_a	CCACTAGATGAGCACCCATG
Clec4b1_b	AGCCCCATCCAATATTCCGA
Clec4b1_c	AGTGGTGATCCATAGCCAGG
Clec4b1_d	GTTCAGGAAAGACAGCTACA
Clec4b1_e	GATGCTGATGAAAAAACTGT
Lmbr1_a	AGCATCACTGTCAATCAGGG
Lmbr1_b	TCAGTTGCTGGTGAAGCCAG
Lmbr1_c	TCATTGCTGATGATTGAGAA
Lmbr1_d	GATGAGACTGCAATGCCAAA
Lmbr1_e	TCACTTGTCAGATACCTCAA
L1cam_a	GGCCCTGCAAGGCTACCAGG
L1cam_b	AGAAGTACCGGATTGAGCAG
L1cam_c	GAATCTGTATGAGCAGGCAG
L1cam_d	GCCCACATTGAGTAGTTGCA
L1cam_e	GCAACAACAGCTTTGCCCAG
Itgae_a	GAGCACATCTGTATGCCAAA
Itgae_b	CATCCATGTCGATATCCACA
Itgae_c	TATAGCGCATCGATACAGGG
Itgae_d	GGAGCTCAAACACAGCCCCA
Itgae_e	CTTGCAGGCCTGAAGCCCCA
Pxn_a	GTACCTGCAGGGAAGCCAGG
Pxn_b	CCACCTCCCACATCTCCAAA
Pxn_c	TTAGCACTGGAGCTGTACAC
Pxn_d	TTAGATCAGTGGCAGCCTAG
Pxn_e	ACAGCCGGTCAAGTTCAGAG
Tnfrsf13b_a	GTACTACGACCATCTCCTGG
Tnfrsf13b_b	GGAGACACAGGATTTCCTTG
Tnfrsf13b_c	GACAACTCAGGAAGGCACCA
Tnfrsf13b_d	GCTCGGGAGACCACAGGCCG
Tnfrsf13b_e	CGTGACAGAGGCTTGCGACG
Cd47_a	TATAGAGCTGAAAAACCGCA
Cd47_b	GCCTCATTGTAATCTCTACG
Cd47_c	TCTTACGAGGAGGAGAAAGG
Cd47_d	CCACATTACGGACGATGCAA
Cd47_e	GCAAGTGTAGTTTCCCACCA
Cml2_a	TCTGCTTCTTCCCTAATGGA
Cml2_b	ACCCTGGTCCTGAAGCAAAA
Cml2_c	GGAGGCAGACATCAATACTA
Cml2_d	CCTGGTCCCGAGCAAACTGG
Cml2_e	CCAGGAGAAGGACCACAAAA
Vcam1_a	GCTGGAACGAAGTATCCACG
Vcam1_b	AATGCCTGTGAAGATGGTCG
Vcam1_c	GGGTTCTCCAAGAAAAAGAA
Vcam1_d	ACTTACAGTAGATGTCCACG
Vcam1_e	ACTAAACGCGAAGGTGAGGA
Af251705_a	GTAGGTGTCTGCATCCTCCA
Af251705_b	CAGTGTGTCATGTCAATACG
Af251705_c	AGACACCTACATGTGTGCGG
Af251705_d	TCTGAGGCCTGTTCACCCAG
Af251705_e	GGAACAACTTCAGAGACACC
Psen1_a	ATTTATACAGGACCACCAGG
Psen1_b	GTATAAATACAGGTGCTACA
Psen1_c	TGTCCCCGTGACCCTCTGCA
Psen1_d	TAAGACCTACAATGTCGCCG
Psen1_e	GAGTAACTCAAGACAGGTGG
Entpd1_a	TTTGGCGCTTTGGATCTCGG
Entpd1_b	TGGCACCCTGGAAGTCAAAG
Entpd1_c	GCAATTCCGTCTCTATGGCG
Entpd1_d	CCACTTGTAGATGTACAGGT
Entpd1_e	CGAGAAGGAGAATGACACAG
Lrpap1_a	GCTGGTTCAGCTTCTCCATG
Lrpap1_b	TGACCTGAAGATACAAGAGA
Lrpap1_c	GTAGAGACCCTCTCTCTTCG
Lrpap1_d	GTCCGGGGAGGAGTTCCGCA
Lrpap1_e	CTTCAGGTCAGAATGCAGCT
Erbb3_a	GATAGTGGTGAAGAACAACG
Erbb3_b	GCCCTTACCTAACCTCCGAG
Erbb3_c	GTGATCTTCCTGATTCTGGG
Erbb3_d	GTATGTCCTGGGACTCTAAA
Erbb3_e	AGATGTGTGAGCCTTGCAGA
Sirpa_a	CTTTCTTCCCAGGAGCCACG
Sirpa_b	ACCTGTACAGAAACAGGACG
Sirpa_c	GGTCAAAGTGCAGTTCAGAA
Sirpa_d	CTTTCCACTAGGGTTCACGG
Sirpa_e	TTGACCTCCTTGTTGCCGGT
Cd244_a	TGACAAGTCCCATTAGTCCA
Cd244_b	ATGAGCCCTGAGGAGCAGAA
Cd244_c	ATTAGTCCAGGGCTTCCACT
Cd244_d	GATTCTTCTGAAGAAGTGGT
Cd244_e	ACATGGTGCCTCTATCTCCA
Cxcr4_a	GCAACAGTGGAAGAAGGCGA
Cxcr4_b	GGAGTGTGATGACAAAGAGG
Cxcr4_c	CATCCTCTATGCCTTCCTCG
Cxcr4_d	TGGTGGCGTGGACAATAGCG
Cxcr4_e	GGACTTACACTCACACTGAT
Gpr19_a	CCTTCAGAACAGCAGCTGCG
Gpr19_b	GGTAGACGATGGTATAGAAG
Gpr19_c	GCACGTAGATCTGCACGCCG
Gpr19_d	GGCCGCGTCCAAGATCCAGG
Gpr19_e	GTGGATGACCAGACATACCA
Sorl1_a	CTCCTTGTAAGCCTTCCACG
Sorl1_b	CTTCTCCATCCCATTCCGGG
Sorl1_c	TCACGTCCTCTGACACAAGG
Sorl1_d	GTTTGCCGACTTTCACCGCG
Sorl1_e	AGCACTGTGGAGAACCCAAA
Pira6_a	ACCCTCCTGAAGTTACCACA
Pira6_b	TCCCTCCTGCTGTCACCACA
Pira6_c	TCGATGTTCCTACAACACCC
Pira6_d	CTACAGCAGCCTGGGAACAA
Pira6_e	GTAGCCTGATGATTCATCCT
Rtp3_a	GTAGCAACATTTCCTCCTCG
Rtp3_b	TACCTCCTCGAAGTCAGCCA
Rtp3_c	GTACCTCCCTTACCTAGCAA
Rtp3_d	ATGAGGGTCCATTTGTGCCA
Rtp3_e	GGTGTGAGAAGAAGGCCAAG
Ceacam1_a	ATAGTAATATGAATTTCACG
Ceacam1_b	GTGAGCAGTAGTCCTCCCCA
Ceacam1_c	TCACTTTACTCAATGTCACG
Ceacam1_d	TCAGGCTGAATGGGTCACTT
Ceacam1_e	AGTGGTGGCAGGGCTCCAGG
Siglec5_a	GCATCTCTGCAGATCCAAGA
Siglec5_b	GGTTCAGTGACAGTGCAGGA
Siglec5_c	GCAGGGTGCCTGGCTACGGA
Siglec5_d	CTTTGGCTACTGGTTCCGGG
Siglec5_e	GGTAGAATTGCCAGACACCA
Lrp1_a	CCTGTGCAAGACACTCAACG
Lrp1_b	CGATAACCTTACCAACATCA
Lrp1_c	GAGCGTGGCATACACTGGGT
Lrp1_d	GGTTCATTGAAAGACTCATG
Lrp1_e	ACAACCTGCTCCTCGCACCG
Pilra_a	AGTTGTAGATGAATTCCCCA
Pilra_b	GAGATGGAAGGATTTCCATG
Pilra_c	TTGCTGATCTCGCTTCCTGG
Pilra_d	AACCACAGTTGGGTTGGCAA
Pilra_e	GGATCCCAAAGAAAACCCCA
Thbd_a	TGTCCCTCTGAAGTTCCGGG
Thbd_b	ATCGGTTTACAGCTCCCGCA
Thbd_c	GCTGGCATCGAGGAAGGTCG
Thbd_d	GGTTATCGCCAGTAACCCAC
Thbd_e	GTGCATCTCGGGCCCCTGCG
Plp1_a	AAGGACGGCGAAGTTGTAAG
Plp1_b	TCGGCCCATGAGTTTAAGGA
Plp1_c	GTATTGAAGTAAATGTACAC
Plp1_d	GCTGAGGGCTTCTACACCAC
Plp1_e	GTCCATCTGCAAAACAGCTG
Lrp10_a	GTAATGGTGACATTGCCCCC
Lrp10_b	AGGTGAGCGTTGCTATAGCG
Lrp10_c	AATGCTACCTACCATGTCCG
Lrp10_d	GGCCAGGTGTGAATATCCAG
Lrp10_e	GCTGAGCAGCTGGAATGCAG
Tspo_a	TGACCAGTGTAGAGACCCAA
Tspo_b	GCACACTGTATTCAGCCATG
Tspo_c	GGAGCCAGTGTCCAGCGAGG
Tspo_d	GCTCACTCGGTGCCAAGCCA
Tspo_e	CCATACATAGTAGTTGAGCA
Flot2_a	TCAAAAGTCAGCCTTCAGCG
Flot2_b	GTAGCCTGTGAACAGTTCCT
Flot2_c	TCGACAGGTGAAGATCATGA
Flot2_d	CCGTCTCTACGTCCTCACAG
Flot2_e	CGAGCAACAGAAGATCCGGC
Ltbr_a	GGAAGTGTCCCGGCTTACAG
Ltbr_b	CCCCACTTACCAATGTCACA
Ltbr_c	GCTGTCTACACCCTACCAGG
Ltbr_d	CCGCAGGGAGAGGAGGCCCG
Ltbr_e	GAGCCACTGTTCTCACCTGG
Itgav_a	GCTGGGCTCGAAGAAGTCCA
Itgav_b	TCATGGACCGAGGTTCCGAT
Itgav_c	GGTGGGACTTAAACTCCAGT
Itgav_d	AACCTCCTGGAGTTTCCCAT
Itgav_e	TATGGTGGTGAAGATAAGAA
Ltb4r1_a	GCTGGTGCTGAACTTGGCCC
Ltb4r1_b	GCAGCACCTTCTTCTCCTGG
Ltb4r1_c	GGTGCTGGCAGGCATCTGGG
Ltb4r1_d	AGATGCCTGCCAGCACCCAT
Ltb4r1_e	GGATAATGAGCACCACCAGG
Prlr_a	GCATCTTTCCACCAGTTCCG
Prlr_b	GCAAGCAGTACACTTCCATA
Prlr_c	AGAGTCTCTTACCATTCAGG
Prlr_d	TCTAAAGTCAGGTTCCGAGG
Prlr_e	GTAAATGCCACGAACGAAAT
Cd180_a	ATACTTTCCAAAGCCAACAT
Cd180_b	TGGAAAGGTGAGTAAGGGAG
Cd180_c	CTGTTAGGTCCAGTTCCTGG
Cd180_d	TGAACCCCTGAGCCTCAAGA
Cd180_e	GCAAAAACTCGAGGACACAG
Tnfrsf1a_a	TCTCTGGTCTGCAGGTACTG
Tnfrsf1a_b	TCTCCCGGTCACCAAGAGAA
Tnfrsf1a_c	AGACCTAGCAAGATAACCAG
Tnfrsf1a_d	TTGCCAAGCTGACAAGGACA
Tnfrsf1a_e	GCAAGGAGAGATCTCCACCT
Itgam_a	TTATAAGGATGTCATCCCCG
Itgam_b	GCTGCCCCAAAGCGACCCCA
Itgam_c	GGTCTTCTCATAGTAATGAG
Itgam_d	CATTACTATGAGAAGACCCG
Itgam_e	GCTGTAGTCACACTGGTAGA
Ptger1_a	CACGCAGCCACTGATCCACG
Ptger1_b	CCACAGATACGCGCGCCGCG
Ptger1_c	GCCTGGCGCCAACCTCCACG
Ptger1_d	TATTGCACACTAATGCCGCA
Ptger1_e	ACAGGAAGGTGGCAGCCGAG
Tacr2_a	GGCCCATGAGAGAATGCGCA
Tacr2_b	TGTTACAGCCACCAGCACCA
Tacr2_c	GGTGGAGTAGAAACATTGTG
Tacr2_d	TTGTGGGGAGGCGAGAGCCA
Tacr2_e	TTTCTACTCCACCATCACTG
Stab1_a	GCTTGTGTTTCGCTACCACG
Stab1_b	GCTTCCGGCAGCCAACCACG
Stab1_c	TTACGATTCCAAAAACTAGA
Stab1_d	GCAACAGCTGGGCTTCCAGA
Stab1_e	CTCTATGTCTTGCAGAAACG
Gria3_a	ATACCTGAGGAGGCAGCGAG
Gria3_b	TCTGCTCCCAGTTCTCCAGA
Gria3_c	GTACAATGTCAGTAAAACCC
Gria3_d	TGTATAACTGCACAGCAAAG
Gria3_e	AGGAATCCAAGTGGTCTACG
Fcgr2b_a	ACTGGGTAGAAGAGTTCCCA
Fcgr2b_b	AAATCACTCCCAGATCTACA
Fcgr2b_c	TCCATAATGAAAAATCCGTG
Fcgr2b_d	AGGTCCCGACTTACTTAGCA
Fcgr2b_e	ACTGTAGTGATGATACCTCA
Ptpro_a	GATTGTTACGACGTTCCACG
Ptpro_b	AGATGTCCACGACATCAAGG
Ptpro_c	GCACAGGGAAGGCAGAGAAA
Ptpro_d	GGGAGTCTTCAGAAAATACG
Ptpro_e	ATAGTCATAGATAGACACAC
Cnr2_a	ATATTATCCTGTCCTCCCGG
Cnr2_b	CATCTTCCACGTCTTCCACG
Cnr2_c	GGTAACACAGACATAGGTAG
Cnr2_d	GCTATCTTCCTGCTGAAGAT
Cnr2_e	ACATAGGTAGCGGTCAACAG
Clec2i_a	TGCACACCTCCAGTTCCAAG
Clec2i_b	TTTCCTAAAGAGATTCAAGG
Clec2i_c	GAGCAATTACAGCTACAGTG
Clec2i_d	GGGCAAATGTCCAGTTACGT
Clec2i_e	TGTTGTTTGTCCACTTCCAA
Ifnar2_a	ACACAAGCTGAGGAGACCGA
Ifnar2_b	CCTCATGACTGTGTACCAGA
Ifnar2_c	CCAACGATCTCAAATTCTGG
Ifnar2_d	GACTACATCGTGCCTGCAAA
Ifnar2_e	CATGTGACGTGACAGATAAG
Apob48r_a	TTAGCTGGTGAACAGACCTG
Apob48r_b	TCAAAGCCTGATGTAGCCCA
Apob48r_c	ACAGGGGACACAATGCCCCG
Apob48r_d	GCAGCTTTGAGGATGAGGAG
Apob48r_e	TCGAATGGTTTGGTGCCAAA
Sema4d_a	GGTGGTAGTGTTGAGAACCG
Sema4d_b	CCATGTTCCCAGGTGAGCCG
Sema4d_c	ATTGGTCCCACACACATAGA
Sema4d_d	GGTTCTCAACACTACCACCA
Sema4d_e	GGGAAAAGTGAAGATGGCAA
Cdh20_a	TTACCTTGCCGACATACAAA
Cdh20_b	GTAGTGTACAGCATTCTCCA
Cdh20_c	TGGAGTGCTGGAGAGAACAG
Cdh20_d	AGTCACATCAGCGAAGCAAG
Cdh20_e	GTGCCAGAAATGTCACCAGT
Sema4a_a	ATTCAACATCATCCGCCACG
Sema4a_b	ACGCAGTCTTTACCTCCCAG
Sema4a_c	ACATTGAGCGAGTCTTTAAA
Sema4a_d	GCGTAGATGCGGGAAACAGA
Sema4a_e	TCTCTGTCTCTGCAGCCACG
Cd80_a	GGCCTGGTCCTTTCAGACCG
Cd80_b	GGACATGGAAACTTGAGGAG
Cd80_c	GTGTGTTCTTGCTATCAGGA
Cd80_d	AGTGTGTTCTTGCTATCAGG
Cd80_e	CGTGTCAGAGGACTTCACCT
Gp1bb_a	GGTAGGGCGCGCGCTCCGGG
Gp1bb_b	GCGACGCCCAGGTCAGCCCG
Gp1bb_c	GCAGCGCGTGTAGCAGCCCG
Gp1bb_d	GCTGACCGGCAACAACCTGA
Gp1bb_e	GTCGCGCCCCCAGCGCTGCG
Tgfbr1_a	AGAGCGTTCATGGTTCCGAG
Tgfbr1_b	TGCACCATCTTCAAAAACAG
Tgfbr1_c	GATCGCCCTTTCATTTCAGA
Tgfbr1_d	CGGTTTGGAGAAGTTTGGCG
Tgfbr1_e	AATGCTTTCTTGTAACACAA
Ms4a6b_a	GAGTCACTCTAACATCCCTG
Ms4a6b_b	CCTTTAGAATACTCACCCCA
Ms4a6b_c	GCTCTGCAAGCACTGCTCTG
Ms4a6b_d	GTGGCAATGATTTCGCCAAA
Ms4a6b_e	TAACAGGACTGAAAACACTG
Pcdh10_a	GCCGGGTGCCTACATTTACG
Pcdh10_b	GTTCTCCTCTGAGTCCCGAT
Pcdh10_c	GCACCGCTACGTGCTGACCG
Pcdh10_d	TAGACCGGCTGGCTGAAGCG
Pcdh10_e	GGACTCCTACACCCTGACCG
Epha1_a	GGACTGTAAGAGTTTCCCAG
Epha1_b	AGCTGGTGAAGAAAGAACCG
Epha1_c	GGAAGCTTCACGCATCTACG
Epha1_d	GGAAAGCTAAGTAGAGGCCA
Epha1_e	GGGACTGTAAGAGTTTCCCA
Icam2_a	GCCGATGCAGGACAACCAAA
Icam2_b	TCTGCCACGGAGCAGAGAGA
Icam2_c	CGGATGATATACCCACCATG
Icam2_d	TCTTCACCCACAAACACCCG
Icam2_e	AGAGAGGGTGAGCCTCTCAA
Plaur_a	GCTGCGGCTGATCGGCTTGG
Plaur_b	AAGGATGAGGACTACACCCG
Plaur_c	CTCTTCGGAGGAACACCCAA
Plaur_d	GCGTCTCTCATCAACTGCCG
Plaur_e	GGAGACAGAGACGTTGAGGT
Gpr84_a	GCAGTAGAGTAGATCAGCCA
Gpr84_b	TATTCTACAGAAGACCGCGC
Gpr84_c	GCTCATTGCCAACCTCACCC
Gpr84_d	GCTTAGGGTGGGCAATGAGG
Gpr84_e	GCTCCTGCAGCCTTTCTCCG
Ddr1_a	GCTGGTCCGCTTCTACCCCA
Ddr1_b	GTACCTGCTGTGGCGGGCAG
Ddr1_c	GAGCAATCAGAGCTTCCCCA
Ddr1_d	TGTCATATACAGCCCCCGTG
Ddr1_e	TCGGGTAACGAGGATCCCGG
Msr1_a	TTAGTACTGCAAACACAAGG
Msr1_b	ACGCTTCCAGAATTTCAGCA
Msr1_c	CTTATTCCTGGAGCACCAGG
Msr1_d	GTATTAGTACTGCAAACACA
Msr1_e	CCTGGACCTAAAGGACAAAA
Epha7_a	GTACGTCTTTCAGATCCGGG
Epha7_b	TGAAGGAGCGAGTACTGCAG
Epha7_c	TATCCAATGTTACTTCCGCA
Epha7_d	AGAACACTGGAGATCCTGAG
Epha7_e	GACATGTGTCAGCAGTGCCG
Cd300lf_a	GGCGGTGGTGAAGATGGCGT
Cd300lf_b	GGTTGTCCCTGATGGACACA
Cd300lf_c	CCTGTGATCCAGAAGAGAAA
Cd300lf_d	CATCCTCCAAGCAAAGAGCG
Cd300lf_e	TGTCACTGTGAAGATGGTGG
Reep5_a	ACAAAGATGATGACACCCAG
Reep5_b	CGTGCTTGAGGAAGATAGGA
Reep5_c	CGAAACCTATCAGGTTGCAG
Reep5_d	CCAGTGGCTGACGTACTGGG
Reep5_e	GATGAAGCTCCGGTTCACTC
Il3ra_a	AGAGCGACTGGAATGAGCAG
Il3ra_b	TCACAGGCATCACCTCTGGG
Il3ra_c	GGGGCAGCTGAGCTGCCAAT
Il3ra_d	AGTTCCCCCCAGATGATGGT
Il3ra_e	ACGTTGACAGTGGAGTGCAA
Itga1_a	GCAGTCTGTGGAGAACTGGA
Itga1_b	GTATTGGTCAGCAAGAACAT
Itga1_c	TCTCTGCTCCCCAAAGAACA
Itga1_d	GAAATGGTCTCAGAGCTACA
Itga1_e	CTCTGCTCCCCAAAGAACAG
Hoxa9_a	GTCCACATAGTAGTTGCCCA
Hoxa9_b	CAGCTTCCAGTCCAAGGCGG
Hoxa9_c	GGAGCGAGCATGTAGCCAGT
Hoxa9_d	AATGCCGAGAATGAGAGCGG
Hoxa9_e	GGCTACATGCTCGCTCCACT
Non targeting control	GTCTTCGGAGGACAGTACTC
